# Supplementary material for: Complete genomes of a multi-generational pedigree to expand studies of genetic and epigenetic inheritance
Source: bioRxiv. 2025 Dec 16:2025.12.14.693655. Preprint. [Version 1] doi: 10.64898/2025.12.14.693655 (PMC12746033; doi:10.64898/2025.12.14.693655)
Supplement: Supplement 2 [file media-2.xlsx]

## Sheet: List of all Supplementary Table
	Supplementary Tables:
	1	Sequencing Data
	2	Assembly patching
	3	Assembly versions
	4	Ancestry Table
	5	Gene Annotations
	6	Breakpoint Analysis Shared-Node
	7	Breakpoint Analysis Variant-Based
	8	Polishing Edits
	9	Polishing QV
	10	Flagger
	11	Transmitted Blocks
	12	Genome-wide Mutation Rates
	13	Genes and pseudogenes in p-arms
	14	rDNA Size Estimates
	15	Adaptive Sampling
	16	Hyperbasecalling
	17	rDNA methylation
	18	Assembled rDNA
	19	Centromere Transmissions
	20	Centromeres QC
	21	CDR Mapper Dependency
	22	Centromere Validations SNVs
	23	Centromere Validations indels
	24	Centromeric Indels
	25	CDR Variability
	26	Subtelomeric Regions
	27	Telomere Lengths Per Chromosome

## Sheet: ST1 Sequencing Data
	Available sequencing datasets and their coverage.
	Individual	Id	Blood HiFi	Cell Line HiFi	Cell Line Duplex	Cell Line ONT	Cell Line PoreC	Cell Line HiC	Blood Illumina	Cell Line Illumina	Element	Adaptive sampling
	grandmother	PAN010	47x		18x	169x (71x 100kb+)	27.5x	62x	8x	38x	88x	see "Adaptive sampling" Table
	grandfater	PAN011	44x		25x	180x (70x 100kb+)	31.5x	100x	7x	40x	93x	see "Adaptive sampling" Table
	mother	PAN027	70x	64x	19x	189x (70x 100kb+)	24.8x	56x	11x	36x	95x	see "Adaptive sampling" Table
	granddaughter	PAN028	44x		22x	191x (73x 100kb+)	28.1x	86x	9x	43x	105x	see "Adaptive sampling" Table

## Sheet: ST2 Assembly patching
	Verkko assemblies listing all the chromosomes assembled as T2T scaffolds (green) versus chromosomes that were patched (orange). For acrocentric chromosomes, all p-arms were manually curated, notwithstanding their initial assembly status. The assemblies after the scaffolding step described in this Table were considered version 1.0 assemblies (see Supplementary Figure 2 "Assembly patching").
	fixed using:	PAN010		PAN011		PAN028		PAN027
	chromosomes	haplotype1	haplotype2	haplotype1	haplotype2	haplotype1	haplotype2	maternal	paternal
	chr1
	chr2	PAN010.hifiasm.hic.hap1	PAN010.hifiasm.hic.hap2	PAN011.hifiasm.hic.hap2					duplex.paternal.scaffolds
	chr3	PAN010.hifiasm.hic.hap1	PAN010.hifiasm.hic.hap2	PAN011.hifiasm.hic.hap2	PAN011.hifiasm.hic.hap1	PAN028.hifiasm.hic.hap1 + PAN028.haplotype1.duplex	PAN028.haplotype2.duplex	duplex.maternal.scaffolds	duplex.paternal.scaffolds
	chr4			PAN011.hifiasm.hic.hap1	PAN011.haplotype1.duplex	PAN028.hifiasm.hic.hap2	PAN028.hifiasm.hic.hap1	hifiasm.maternal.contigs
	chr5
	chr6
	chr7	PAN010.hifiasm.hic.hap2	PAN010.hifiasm.hic.hap1			PAN028.hifiasm.hic.hap2		hifiasm.maternal.contigs
	chr8
	chr9						PAN028.hifiasm.hic.hap2
	chr10		PAN010.hifiasm.hic.hap1	PAN011.hifiasm.hic.hap1	PAN011.hifiasm.hic.hap2		PAN028.hifiasm.hic.hap1
	chr11						PAN028.hifiasm.hic.hap2
	chr12					PAN028.hifiasm.hic.hap1
	chr13
	chr14
	chr15
	chr16			PAN011.hifiasm.hic.hap1	PAN011.hifiasm.hic.hap2		PAN028.hifiasm.hic.hap2	hifiasm.maternal.contigs
	chr17			PAN011.haplotype2.duplex
	chr18
	chr19
	chr20					PAN028.hifiasm.hic.hap2
	chr21
	chr22
	chrX				NA	PAN028.hifiasm.hic.hap2	PAN028.hifiasm.hic.hap1
	chrY	NA	NA	NA		NA	NA	NA	NA
		16	17	16	15	15	13	17	18

## Sheet: ST3 Assembly versions
	Assembly versions, the number of sequences available per each chromosomes, the number of gaps, and the total number of basepairs inside gaps. The acrocentric chromosomes (in gray) typically contain long rDNA arrays, that contain rDNA units on both flanks, and a gap in the middle. The asterisk marks arrays assembled without gaps using a targeted approach.
	PAN027 haplotype1 / maternal	verkko 2.0			assembly v1.0			assembly v1.1			assembly v1.2			assembly v1.3
		directly from the assembler			after semi-manual scaffolding			after technology-based polishing			after pedigree-based polishing and imprinting phasing			after panpatch
		#seqs	#gaps	gap length	#seqs	#gaps	gap length	#seqs	#gaps	gap length	#seqs	#gaps	gap length	#seqs	#gaps	gap length
	chr1	3	-	-	1	2	850634	1	2	850634	1	2	850634	1	0	0
	chr2	1	-	-	1	0	0	1	0	0	1	0	0	1	0	0
	chr3	1	-	-	1	0	0	1	0	0	1	0	0	1	0	0
	chr4	3	-	-	1	0	0	1	0	0	1	0	0	1	0	0
	chr5	1	-	-	1	0	0	1	0	0	1	0	0	1	0	0
	chr6	1	-	-	1	0	0	1	0	0	1	0	0	1	0	0
	chr7	1	-	-	1	0	0	1	0	0	1	0	0	1	0	0
	chr8	1	-	-	1	0	0	1	0	0	1	0	0	1	0	0
	chr9	1	-	-	1	0	0	1	0	0	1	0	0	1	0	0
	chr10	1	-	-	1	0	0	1	0	0	1	0	0	1	0	0
	chr11	1	-	-	1	0	0	1	0	0	1	0	0	1	0	0
	chr12	1	-	-	1	0	0	1	0	0	1	0	0	1	0	0
	chr13	1	-	-	1	2	390879	1	2	390879	1	2	390879	1	2	390879
	chr14	2	-	-	1	1	138471	1	1	138471	1	1	138471	1	1	138471
	chr15	1	-	-	1	1	5000	1	1	5000	1	1	5000	1	1	5000
	chr16	1	-	-	1	0	0	1	0	0	1	0	0	1	0	0
	chr17	1	-	-	1	0	0	1	0	0	1	0	0	1	0	0
	chr18	1	-	-	1	0	0	1	0	0	1	0	0	1	0	0
	chr19	1	-	-	1	1	5000	1	1	5000	1	1	5000	1	0	0
	chr20	1	-	-	1	0	0	1	0	0	1	0	0	1	0	0
	chr21	1	-	-	1	0	0	1	0	0	1	0	0	1	0	0	near-absent rDNA array was experimentally validated
	chr22	2	-	-	1	1	5000	1	1	5000	1	1	5000	1	1	5000
	chrX	1	-	-	1	0	0	1	0	0	1	0	0	1	0	0
	PAN027 haplotype2 / paternal	verkko 2.0			assembly v1.0			assembly v1.1			assembly v1.2			assembly v1.3
		directly from the assembler			after semi-manual scaffolding			after technology-based polishing			after pedigree-based polishing and imprinting phasing			after panpatch
		#seqs	#gaps	gap length	#seqs	#gaps	gap length	#seqs	#gaps	gap length	#seqs	#gaps	gap length	#seqs	#gaps	gap length
	chr1	1	-	-	1	0	0	1	0	0	1	0	0	1	0	0
	chr2	3	-	-	1	0	0	1	0	0	1	0	0	1	0	0
	chr3	4	-	-	1	0	0	1	0	0	1	0	0	1	0	0
	chr4	2	-	-	1	1	5000	1	1	5000	1	1	5000	1	0	0
	chr5	1	-	-	1	0	0	1	0	0	1	0	0	1	0	0
	chr6	1	-	-	1	0	0	1	0	0	1	0	0	1	0	0
	chr7	6	-	-	1	0	0	1	0	0	1	0	0	1	0	0
	chr8	1	-	-	1	0	0	1	0	0	1	0	0	1	0	0
	chr9	1	-	-	1	0	0	1	0	0	1	0	0	1	0	0
	chr10	1	-	-	1	1	5000	1	1	5000	1	1	5000	1	0	0
	chr11	1	-	-	1	0	0	1	0	0	1	0	0	1	0	0
	chr12	1	-	-	1	0	0	1	0	0	1	0	0	1	0	0
	chr13	4	-	-	1	1	1000001	1	1	1000001	1	1	1000001	1	1	1000001
	chr14	1	-	-	1	2	1004212	1	2	1004212	1	2	1004212	1	1	999997
	chr15	1	-	-	1	0	0	1	0	0	1	0	0	1	0	0	near-absent rDNA array was experimentally validated
	chr16	2	-	-	1	0	0	1	0	0	1	0	0	1	0	0
	chr17	1	-	-	1	1	1000	1	1	1000	1	1	1000	1	0	0
	chr18	1	-	-	1	0	0	1	0	0	1	0	0	1	0	0
	chr19	1	-	-	1	0	0	1	0	0	1	0	0	1	0	0
	chr20	1	-	-	1	0	0	1	0	0	1	0	0	1	0	0
	chr21	1	-	-	1	1	5000	1	1	5000	1	1	5000	1	1	5000
	chr22	2	-	-	1	2	430781	1	2	430781	1	2	430781	1	1	425781
	chrX	1	-	-	1	0	0	1	0	0	1	0	0	1	0	0
	Please note that in addition to haplotype 1 and haplotype 2, verkko 2.0 also output 29 unassigned (unphased) sequences that are not listed in this Table.

## Sheet: ST4 Ancestry Table
	Per-haplotype proportions of African and European local ancestry, estimated by flare. The “combined” row shows the ancestry proportions averaged across the two haplotypes for each sample.
	Sample	Haplotype	Proportion African ancestry	Proportion European ancestry
	PAN010	haplotype1	0.924297	0.0757034
		haplotype2	0.917638	0.0823618
		combined	0.920967	0.0790326
	PAN011	haplotype1	0.71308	0.28692
		haplotype2	0.564281	0.435719
		combined	0.63868	0.36132
	PAN027	paternal (haplotype1)	0.668397	0.331603
		maternal (haplotype2)	0.935036	0.0649638
		combined	0.801717	0.198284
	PAN028	haplotype1	0.800474	0.199526
		haplotype2	0.845151	0.154849
		combined	0.822813	0.177187

## Sheet: ST5 Gene Annotations
	The number of genes, transcripts, protein-coding genes, and pseudogenes identified in the assembly haplotypes, and CHM13 for a comparison (top). Additionallty, we calculated the number of transcripts with nonsynonymous mutations, frameshifts, and early stop codons, as well as their percentages per haplotype (bottom).
		Number of genes	Number of transcripts	Number of protein-coding genes	Number of pseudogenes
	CHM13 (X)	60619	180825	19902	17131
	CHM13 (Y)	58994	176092	19178	16613
	PAN010_HAP1 (X)	57960	175253	20006	17278
	PAN010_HAP2 (X)	58035	175298	19980	17369
	PAN011_HAP1 (X)	57921	175241	20003	17298
	PAN011_HAP2 (Y)	56356	170809	19195	16694
	PAN027_maternal (X)	57997	175303	20009	17282
	PAN027_paternal (X)	57876	175060	19928	17250
	PAN028_HAP1 (X)	57756	174922	19915	17238
	PAN028_HAP2 (X)	57847	175305	19994	17161
		Number of MANE transcripts with nonsynonymous mutations	Number of MANE transcripts with frameshifts	Number of MANE transcripts with early stop codons	MANE transcripts total		Number of MANE transcripts with frameshifts	Number of MANE transcripts with early stop codons
	PAN010_HAP1 (X)	2988	87	56	19635		0.00443086	0.00285205
	PAN010_HAP2 (X)	3124	91	57			0.00463458	0.00290298
	PAN011_HAP1 (X)	2903	88	61			0.00448179	0.0031067
	PAN011_HAP2 (Y)	2783	79	51			0.00402343	0.0025974
	PAN027_maternal (X)	2909	92	59			0.00468551	0.00300484
	PAN027_paternal (X)	2892	91	57			0.00463458	0.00290298
	PAN028_HAP1 (X)	2875	86	56			0.00437993	0.00285205
	PAN028_HAP2 (X)	2894	81	60			0.00412529	0.00305577

## Sheet: ST6 Breakpoint Analysis Shared-
We annotate the final set of the meiotic recombination breakpoints discovered by aligned-blocks method in green. These meiotic recombination breakpoints were validated either directly by the variant calling method, or via a manual check with aligned hifi reads. The coordinates are for the unpolished v1.0 assemblies.
MATERNAL RECOMBINATION BREAKPOINTS							PATERNAL RECOMBINATION BREAKPOINTS
chromosome	position	chromosome size	1: Variant-calling	2: Aligned-blocks	Recovered by hifi reads		chromosome	chromosome size	position	1: Variant-calling	2: Aligned-blocks	Recovered by hifi reads
chr01	39227848	247024343	1	1			chr01	247769693	9905772	1	1
chr01	62567124	247024343	1	1			chr01	247769693	111620121	1	1
chr01	87760699	247024343	1	1			chr01	247769693	191069977	1	1
chr01	157845552	247024343	1	1			chr02	244346724	50602478	1	1
chr01	214573608	247024343	1	1			chr02	244346724	144013267	1	1
chr02	8548508	242507436	1	1			chr03	202556134	--
chr02	69150902	242507436	1	1			chr04	190448526	20545747	1	1
chr03	84052866	201412341	1	1			chr04	190448526	190441927	1	1
chr03	152296293	201412341	1	1			chr05	182149967	32407904	1	1
chr04	30030183	192392786	1	1			chr06	172018463	170725700	1	--	1
chr04	59384278	192392786	1	1			chr07	161226553	7133367	1	1
chr04	161568429	192392786	1	1			chr08	146188326	2584901	1	1
chr05	11001851	183839769	1	1			chr08	146188326	128515641	1	1
chr06	9263440	171872025	1	1			chr09	136209129	127470741	(x)	1
chr06	131459167	171872025	1	1			chr10	134510311	126400061	1	1
chr06	156155621	171872025	1	1			chr11	134716159	11391406	1	1
chr07	64178978	160164195	1	--	1		chr11	134716159	130796075	1	1
chr07	132352420	160164195	1	1			chr12	133492989	119014447	1	1
chr07	156656994	160164195	1	1			chr13	106744095	90583228	1	1
chr08	37870947	147174836	1	1			chr14	103033217	2496618	1	1
chr08	99780564	147174836	1	--	1		chr14	103033217	37397643	1	1
chr09	17856968	129071659	1	1			chr14	103033217	86102774	1	1
chr09	78423696	129071659	1	1			chr15	98817676	96609199	1	--	1
chr09	123590458	129071659	1	1			chr16	90505386	34223433	1	--	1
chr10	7588463	134377711	1	1			chr17	83721312	11562680	1	1
chr10	48071195	134377711	1	--	1		chr17	83721312	67485698	1	1
chr10	97727945	134377711	1	1			chr18	80492793	2056124	1	1
chr11	4432972	134800386	1	1			chr18	80492793	75561294	1	1
chr11	45148132	134800386	1	1			chr19	63523040	7241167	1	1
chr11	100452756	134800386	1	1			chr19	63523040	62566475	1	--	1
chr11	130173607	134800386	1	1			chr20	66521106	25657	1	--	1
chr12	4217090	134857747	1	1			chr21	43903639	--
chr12	47570161	134857747	1	1			chr22	48384154	--
chr12	95753952	134857747	1	1			Total:			29	25	5
chr12	118197156	134857747	1	1
chr13	20320710	109439378	(–)	1
chr13	85806768	109439378	1	1
chr13	107208912	109439378	1	1
chr14	5153753	100407932	1	1
chr15	21556906	98030079	1	1
chr15	84848686	98030079	1	1
chr16	85965781	91592379	1	--	1
chr17	58532712	84214674	1	1
chr18	9818485	81158628	1	1
chr18	38620882	81158628	1	1
chr18	70050866	81158628	1	1
chr19	11512433	62746178	1	1
chr20	10080757	66228142	1	1
chr20	45296753	66228142	1	1
chr21	19224123	43389355	1	1
chr22	--	48474193
Total:			49	46	4

## Sheet: ST7 Breakpoint Analysis Variant
The additional meiotic recombination candidates. In orange, we highlight meiotic recombination breakpoints only recovered by the variant-calling method, but not more conservative aligned-blocks method. The coordinates are for the unpolished v1.0 assemblies.
MATERNAL RECOMBINATION BREAKPOINTS							PATERNAL RECOMBINATION BREAKPOINTS
chromosome	position	chromosome sizes	1: Variant-calling	2: Aligned-blocks	Hifi reads		chromosome	position	chromosome sizes	1: Variant-calling	2: Aligned-blocks	Hifi reads
chr01	39227848	247024343	1	1			chr01	9905772	247769693	1	1
chr01	62567124	247024343	1	1			chr01	111620121	247769693	1	1
chr01	87760699	247024343	1	1			chr01	120299292	247769693	1	--	--
chr01	157845552	247024343	1	1			chr01	125877891	247769693	1	--	--
chr01	214573608	247024343	1	1			chr01	131352860	247769693	1	--	--
chr02	8548508	242507436	1	1			chr01	191069977	247769693	1	1
chr02	69150902	242507436	1	1			chr01	201116020	247769693	1	--	(x)
chr02	94727491	242507436	1	--	--		chr01	201256933	247769693	1	--	(x)
chr03	84052866	201412341	1	1			chr02	50602478	244346724	1	1
chr03	152296293	201412341	1	1			chr02	144013267	244346724	1	1
chr04	30030183	192392786	1	1			chr03	--	202556134
chr04	59384278	192392786	1	1			chr04	20545747	190448526	1	1
chr04	161568429	192392786	1	1			chr04	49934368	190448526	1	--
chr05	11001851	183839769	1	1			chr04	50433759	190448526	1	--
chr05	51124815	183839769	1	--	--		chr04	190441927	190448526	1	1
chr06	9263440	171872025	1	1			chr05	32407904	182149967	1	1
chr06	131459167	171872025	1	1			chr06	170725700	172018463	1	--	1
chr06	156155621	171872025	1	1			chr07	75900	161226553	1	--	--
chr07	64178978	160164195	1	--	1		chr07	7133367	161226553	1	1
chr07	132352420	160164195	1	1			chr08	2584901	146188326	1	1
chr07	156656994	160164195	1	1			chr08	7245225	146188326	1	--	--
chr08	37870947	147174836	1	1			chr08	128515641	146188326	1	1
chr08	99780564	147174836	1	--	1		chr09	41153154	136209129	1	--	--
chr09	17856968	129071659	1	1			chr09	65263387	136209129	1	--	--
chr09	43598238	129071659	1	--	--		chr09	65503144	136209129	1	--	--
chr09	43788408	129071659	1	--	--		chr09	127470741	136209129	(x)	1
chr09	48491585	129071659	1	--	--		chr10	126400061	134510311	1	1
chr09	78423696	129071659	1	1			chr11	11391406	134716159	1	1
chr09	123590458	129071659	1	1			chr11	70825453	134716159	1	--	--
chr10	7588463	134377711	1	1			chr11	130796075	134716159	1	1
chr10	39788762	134377711	1	--	--		chr12	38251575	133492989	1	--	--
chr10	48071195	134377711	1	--	1		chr12	119014447	133492989	1	1
chr10	97727945	134377711	1	1			chr13	1794738	106744095	1	--	--
chr11	4432972	134800386	1	1			chr13	5925370	106744095	1	--	--
chr11	45148132	134800386	1	1			chr13	6481373	106744095	1	--	--
chr11	100452756	134800386	1	1			chr13	9545100	106744095	1	--	--
chr11	130173607	134800386	1	1			chr13	10586321	106744095	1	--	--
chr12	4217090	134857747	1	1			chr13	11745857	106744095	1	--	--
chr12	47570161	134857747	1	1			chr13	90583228	106744095	1	1
chr12	95753952	134857747	1	1			chr14	2038275	103033217	1	(–)
chr12	118197156	134857747	1	1			chr14	2496618	103033217	1	1
chr13	20320710	109439378	(–)	1			chr14	37397643	103033217	1	1
chr13	85806768	109439378	1	1			chr14	86102774	103033217	1	1
chr13	107208912	109439378	1	1			chr15	81024356	98817676	1	--	--
chr14	2416456	100407932	1	(–)			chr15	96609199	98817676	1	--	1
chr14	2637724	100407932	1	(–)			chr16	32796193	90505386	1	--	(–)
chr14	5153753	100407932	1	1			chr16	32955841	90505386	1	--	(–)
chr14	12469836	100407932	1	--	--		chr16	33535535	90505386	1	--	--
chr14	12799130	100407932	1	--	--		chr16	34223433	90505386	1	--	1
chr15	4499590	98030079	1	(–)			chr16	43554754	90505386	1	--	--
chr15	12889358	98030079	1	--	--		chr17	11562680	83721312	1	1
chr15	16017643	98030079	1	--	--		chr17	46926545	83721312	1	--	--
chr15	20399139	98030079	1	--	--		chr17	67485698	83721312	1	1
chr15	21556906	98030079	1	1			chr18	2056124	80492793	1	1
chr15	84848686	98030079	1	1			chr18	20839313	80492793	1	--	--
chr16	166938	91592379	1	--	--		chr18	21028953	80492793	1	--	--
chr16	290339	91592379	1	--	--		chr18	75561294	80492793	1	1
chr16	33059798	91592379	1	--	--		chr19	7241167	63523040	1	1
chr16	33191242	91592379	1	--	--		chr19	62566475	63523040	1	--	1
chr16	33488494	91592379	1	--	--		chr20	25657	66521106	1	--	1
chr16	34916983	91592379	1	--	--		chr20	66493858	66521106	1	--	--
chr16	35085571	91592379	1	--	--		chr21	2757741	43903639	1	--	--
chr16	85965781	91592379	1	--	1		chr21	5105871	43903639	1	--	--
chr17	58532712	84214674	1	1			chr21	6531274	43903639	1	--	--
chr18	9818485	81158628	1	1			chr21	7744320	43903639	1	--	--
chr18	38620882	81158628	1	1			chr22	7834141	48384154	1	--	--
chr18	70050866	81158628	1	1			chr22	10587304	48384154	1	--	--
chr19	11512433	62746178	1	1			chr22	10809691	48384154	1	--	--
chr20	10080757	66228142	1	1			chr22	48377338	48384154	1	--	--
chr20	27373175	66228142	1	--	--		Total:			67	25	5
chr20	31005399	66228142	1	--	--
chr20	45296753	66228142	1	1
chr21	1153779	43389355	1	--	--
chr21	19224123	43389355	1	1
chr22	1529138	48474193	1	--	--
chr22	4409382	48474193	1	--	--
chr22	8752752	48474193	1	--	--
chr22	14390747	48474193	1	--	--
Total:			68	38	4

## Sheet: ST8 Polishing Edits
	The number of polishing edits applied to the v1.0 assemblies using HiFi reads from the blood and short Element reads with superior accuracy in homopolymers (Final merged callsed), as well as the number of edits per technology, suggesting that both technologies are rather complementary.
	Comparing HiFi and element callsets
		PAN027	PAN010	PAN011	PAN028
	Just HiFi	6231	9048	12346	10582
	Just Element	2558	10326	32914	18401
	Overlap by position and alleles agree	244	743	1489	974
	Overlap by position, alleles disagree	4	6	16	5
	Final merged callset	9273	20107	46725	29938

## Sheet: ST9 Polishing QV
	The individual haplotypes and their associated quality scores (QV), whole genome, as well as inside confident regions.
	sampleID	Assembly	total_edits	edits_overlapping_FPkmers	WholeGenomeQV_Merqury_Hap1	WholeGenomeQV_Merqury_Hap2	WholeGenomeQV_Merqury_Dip	InsideConfQV_Merqury_Hap1	InsideConfQV_Merqury_Hap2	InsideConfQV_Merqury_Dip	YakSwitchError	YakHammingError
	HG002_Q100v1.1	raw	NA	NA	52.4218	52.4327	52.4272	70.3206	70.5335	70.4258	0.000863	0.000884
	HG002_Q100v1.1	polished	NA	NA	53.1137	52.9207	53.0147	71.0588	71.1554	71.1068	0.000978	0.001045
	PAN027_HiFi_element_final	raw	NA	NA	54.328	53.9615	54.141	71.0239	70.9385	70.981	0.006955	0.007675
	PAN027_HiFi_element_final	polished	9273	701	54.3923	54.0311	54.2081	71.5625	71.4581	71.51	0.006891	0.007642
	PAN028_HiFi_element_final	raw	NA	NA	52.5413	52.2239	52.38	62.116	64.5926	63.1803
	PAN028_HiFi_element_final	polished	29938	1859	52.8917	52.5871	52.737	63.5212	68.0498	65.2205
	PAN010_HiFi_element_final	raw	NA	NA	53.0633	53.2042	53.1334	65.0056	67.0367	65.9034
	PAN010_HiFi_element_final	polished	20107	1224	53.2976	53.4609	53.3787	66.059	69.7168	67.5135
	PAN011_HiFi_element_final	raw	NA	NA	53.5596	52.7829	53.1609	64.2253	63.7698	63.9916
	PAN011_HiFi_element_final	polished	44560	3043	54.1353	53.2931	53.7014	67.7378	66.742	67.2115
	Sample	status	kmer tech	kmerSize	Hap1/Pat QV	Hap2/Mat QV	Diploid QV
	PAN010	raw	ele	k21	51.6609	51.8459	51.7526
	PAN010	polished	ele	k21	51.7313	51.9238	51.8267
	PAN011	raw	ele	k21	53.5307	52.6937	53.0996
	PAN011	polished	ele	k21	53.6878	52.8325	53.2468
	PAN027	raw	ele	k21	53.3443	53.113	53.2272
	PAN027	polished	ele	k21	53.3704	53.1391	53.2533
	PAN028	raw	ele	k21	52.4409	52.1055	52.2703
	PAN028	polished	ele	k21	52.5706	52.2588	52.4122
	PAN010	raw	ele	k31	48.2437	48.2966	48.2701
	PAN010	polished	ele	k31	48.3279	48.3839	48.3559
	PAN011	raw	ele	k31	49.8676	49.4873	49.6767
	PAN011	polished	ele	k31	50.1913	49.7815	49.9852
	PAN027	raw	ele	k31	49.5736	49.4567	49.5148
	PAN027	polished	ele	k31	49.5957	49.4822	49.5386
	PAN028	raw	ele	k31	48.9481	48.8581	48.903
	PAN028	polished	ele	k31	49.1193	49.0421	49.0806
	PAN010	raw	hifi_ele	k21	63.944	65.2707	64.5584
	PAN010	polished	hifi_ele	k21	65.1509	67.1668	66.0451
	PAN011	raw	hifi_ele	k21	63.8222	59.0244	60.8313
	PAN011	polished	hifi_ele	k21	65.6674	59.5859	61.6866
	PAN027	raw	hifi_ele	k21	72.1933	67.1238	68.9595
	PAN027	polished	hifi_ele	k21	73.9339	67.632	69.7305
	PAN028	raw	hifi_ele	k21	61.563	59.2354	60.247
	PAN028	polished	hifi_ele	k21	62.628	60.0422	61.1475
	PAN010	raw	hifi_ele	k31	61.5109	61.3435	61.4262
	PAN010	polished	hifi_ele	k31	62.6183	62.5294	62.5735
	PAN011	raw	hifi_ele	k31	61.4177	57.7431	59.2341
	PAN011	polished	hifi_ele	k31	62.8563	58.336	60.0703
	PAN027	raw	hifi_ele	k31	67.5509	64.3202	65.6432
	PAN027	polished	hifi_ele	k31	68.6359	64.8282	66.3291
	PAN028	raw	hifi_ele	k31	59.932	58.2628	59.0191
	PAN028	polished	hifi_ele	k31	60.977	59.132	59.9587
	PAN010	raw	hifi_ilm	k21	63.9251	65.1965	64.5158
	PAN010	polished	hifi_ilm	k21	65.1216	67.0705	65.9898
	PAN011	raw	hifi_ilm	k21	63.9497	58.9115	60.7786
	PAN011	polished	hifi_ilm	k21	65.861	59.4573	61.6216
	PAN027	raw	hifi_ilm	k21	72.3574	66.8805	68.8096
	PAN027	polished	hifi_ilm	k21	74.2027	67.3872	69.5787
	PAN028	raw	hifi_ilm	k21	61.5951	59.123	60.1875
	PAN028	polished	hifi_ilm	k21	62.6748	59.9133	61.0804
	PAN010	raw	hifi_ilm	k31	61.6411	61.4319	61.535
	PAN010	polished	hifi_ilm	k31	62.78	62.6535	62.7161
	PAN011	raw	hifi_ilm	k31	61.5057	57.735	59.2554
	PAN011	polished	hifi_ilm	k31	62.9818	58.3251	60.0955
	PAN027	raw	hifi_ilm	k31	67.675	64.4344	65.7606
	PAN027	polished	hifi_ilm	k31	68.7921	64.9851	66.4858
	PAN028	raw	hifi_ilm	k31	60.0294	58.2516	59.0516
	PAN028	polished	hifi_ilm	k31	61.0983	59.1216	60.0001
	PAN010	raw	ilm	k21	56.6052	57.2474	56.9151
	PAN010	polished	ilm	k21	56.8302	57.5283	57.166
	PAN011	raw	ilm	k21	58.8419	56.5289	57.5535
	PAN011	polished	ilm	k21	59.4089	56.8758	57.9824
	PAN027	raw	ilm	k21	60.6387	59.5068	60.0365
	PAN027	polished	ilm	k21	60.7802	59.6227	60.1635
	PAN028	raw	ilm	k21	58.0277	56.7685	57.3537
	PAN028	polished	ilm	k21	58.5256	57.2455	57.8396
	PAN010	raw	ilm	k31	53.0633	53.2042	53.1334
	PAN010	polished	ilm	k31	53.2976	53.4609	53.3787
	PAN011	raw	ilm	k31	53.5596	52.7829	53.1609
	PAN011	polished	ilm	k31	54.1932	53.2999	53.7316
	PAN027	raw	ilm	k31	54.328	53.9615	54.141
	PAN027	polished	ilm	k31	54.3923	54.0311	54.2081
	PAN028	raw	ilm	k31	52.5413	52.2239	52.38
	PAN028	polished	ilm	k31	52.8917	52.5871	52.737

[truncated: 18 more sheets: ST10 Flagger, ST11 Transmitted Blocks, ST12 Genome-wide Mutation Rates, ST13 Genes and pseudogenes in p, ST14 rDNA Size Estimates, ST15 Adaptive Sampling, ST16 Hyperbasecalling, ST17 rDNA methylation, ST18 Assembled rDNA, ST19 Centromere Transmissions, ST20 Centromeres QC, ST21 CDR Mapper Dependency, ST22 Centromere Validations SNV, ST23 Centromere Validations ind, ST24 Centromeric Indels, ST25 CDR Variability, ST26 Subtelomeric Regions, ST27 Telomere Lengths Per Chrom]
