# Supplementary material for: Complete genomes of a multi-generational pedigree to expand studies of genetic and epigenetic inheritance
Source: bioRxiv. 2025 Dec 16:2025.12.14.693655. Preprint. [Version 1] doi: 10.64898/2025.12.14.693655 (PMC12746033; doi:10.64898/2025.12.14.693655)
Supplement: Supplement 3 [file media-3.zip]

Archive with 5 entries (5 files):
- washu-pedigree supplementary files/Consent/2_WashU_Consent_Pangenome Project WUSM ICF 3.10.20.pdf
- washu-pedigree supplementary files/Cytogenomics Report/HG06804B P4.pdf
- washu-pedigree supplementary files/Cytogenomics Report/HG06807C P4.pdf
- washu-pedigree supplementary files/Cytogenomics Report/HG06808B P4.pdf
- washu-pedigree supplementary files/Cytogenomics Report/HG06803B P4.pdf
